# Supplementary material for: Nutrition Literacy and Adherence to the Mediterranean Diet in Women Aged 45–70 Years: A Cross-Sectional Analysis from the Ophelia Study in Florence
Source: Nutrients. 2026 Apr 15;18(8):1238. doi: 10.3390/nu18081238 (PMC13118363; doi:10.3390/nu18081238)
Supplement: Supplementary file 1 [file nutrients-18-01238-s001.zip]

Archive with 1 entries (1 files):
- Final Supplementary Materials.pdf
